# Supplementary material for: A Regulatory Loop Involving miR-200c and NF-κB Modulates Mortalin Expression and Increases Cisplatin Sensitivity in an Ovarian Cancer Cell Line Model
Source: Int J Mol Sci. 2022 Dec 4;23(23):15300. doi: 10.3390/ijms232315300 (PMC9737914; doi:10.3390/ijms232315300)
Supplement: Supplementary file 1 [file ijms-23-15300-s001.zip]

Archive with 1 entries (1 files):
- ijms-1996186-supplementary.pdf
